# Supplementary material for: Predicting responses to warming temperatures for early growth rate, size and age at sexual maturity and mortality in male Xiphophorus multilineatus
Source: PeerJ. 2026 Jul 22;14:e21555. doi: 10.7717/peerj.21555 (PMC13401360; doi:10.7717/peerj.21555)
Supplement: Data S1 — Dam = mother ID Treatment = Cold = 20 °C; Warm = 25 °C Fish ID = male ID Initial SL = standard length at 30 days old (when transferred to treatment) Early Growth = (SL 100 days −SL 30 days)/70 days Final Age = last age sampled; estimate of longevity Final SL = standard length measured from last photograph K = growth rate from curves Size at Maturity = based on asymptote of growth curves Age at Maturity = based on asymptote of growth curves. [file peerj-14-21555-s002.xlsx]

## Sheet: Tompkins et al (DATA SET)
Dam	Treatment	Fish ID	Initial SL	EarlyGrowth	Final Age	Final SL	K	Size at Maturity	Age at Maturity
10	Warm	F10-03	15.69	0.152	210
17	Warm	F17-03	14.32	0.201	100
5	Cold	F05-03	14.43	0.128	210
17	Warm	F17-07	14.27	0.229	210
17	Cold	F17-10	14.37	0.162	210
34	Warm	F34-03	13.54	0.204	210
34	Warm	F34-06	14.1	0.189	210
35	Cold	F35-05	15.25	0.12	210
6	Cold	F06_07	14.44	0.116	330	34.63	0.0517988	34.63	194.826
9	Cold	F09_03	15.9	0.099	330	40.96	0.0216114	40.96	346.872
16	Cold	F16_02	17.53	0.155	330	38.37	0.022277	37.73	340.988
16	Warm	F16_01	17.68	0.153	330	33.18	0.122245	32.99	131.5
16	Warm	F16_08	11.65	0.168	330	32.49	0.0157364	32.49	481.844
17	Warm	F17_06	13.34	0.243	330	35.186	0.10951	35.09	140.901
18	Warm	F18_02	17.51	0.14	330	31.35	0.124323	31.35	130.263
18	Warm	F18_03	17.61	0.136	330	32.55	0.113947	32.28	137.865
20	Warm	F20_07	13.23	0.166	330	38.21	0.0359813	35.26	238.301
34	Warm	F34_07	14.2	0.201	330	37.43	0.0201605	36.68	375.12
35	Cold	F35_06	18.39	0.119	330	42.91	0.0258594	42.91	312.711
35	Warm	F35_08	15.072	0.136	330	34.79	0.103706	34.79	143.704
40	Cold	F40_05	17.77	0.13	330	42.67	0.131502	42.67	125.227
40	Warm	F40_02	18.77	0.161	330	38.27	0.0197753	37.52	373.642
40	Warm	F40_03	18.13	0.148	330	43.1	0.128199	42.25	126.787
41	Cold	F41_01	19.55	0.095	330	38.96	0.124921	38.96	129.442
42	Cold	F42_12	14.12	0.101	330	36.97	0.118731	36.97	133.779
45	Cold	F45_03	15.13	0.107	330	39.03	0.0743844	39.03	162.024
50	Warm	F50_01	17.1	0.182	330	37.88	0.0450848	38.36	209.044
51	Cold	F51_10	14.48	0.163	330	41.24	0.115749	41.24	135.572
51	Warm	F51_06	14.51	0.208	330	35.63	0.020233	34.94	389.688
54	Warm	F54_01	13.66	0.196	330	42.4	0.026116	41.13	304.636
54	Warm	F54_03	13.27	0.149	330	37.44	0.115854	37.44	136.612
51	Cold	F51_13	14.74	0.155	538	42.133	0.0271042	41.99	297.777
51	Warm	F51_07	14.13	0.229	540	36.4	0.0857532	36.4	153.208
40	Cold	F40_06	18.08	0.127	637	46.69	0.0199341	46.69	390.752
40	Warm	F40_01	18.09	0.118	638	35.648	0.016748	35.36	454.992
45	Cold	F45_04	15	0.101	662	34.432	0.0394591	33.8	229.827
35	Cold	F35_09	12.62	0.109	669	41.262	0.114077	39.87	137.093
35	Cold	F35_11	15.12	0.102	670	40.77	0.0887909	40.8	155.216
52	Warm	F52_02	13.01	0.193	671	35.45	0.0294716	35.45	285.105
52	Warm	F52_04	13.26	0.151	671	31.07	0.112808	31.03	141.173
16	Cold	F16_13	10.93	0.152	688	38.298	0.0379236	37.61	238.368
16	Cold	F16_14	11.08	0.14	688	42.095	0.0207857	40.05	371.332
16	Cold	F16_16	12.45	0.142	688	43.468	0.0190956	44.21	397.796
52	Cold	F52_05	13.57	0.16	688	42.75	0.0254304	42.66	306.563
16	Warm	F16_04	11.93	0.152	690	33.16	0.117915	33.16	135.275
6	Cold	F06_06	14.28	0.111	696	37.755	0.0733501	37.76	165.746
20	Cold	F20_12	13.12	0.169	706	44.45	0.120736	42.49	130.97
17	Cold	F17_12	14.05	0.142	735	40.731	0.0508432	40.316	197.165
17	Warm	F17_02	14.58	0.182	737	31.777	0.12756	31.78	127.717
6	Cold	F06_03	18.56	0.136	760	44.13	0.031118	43.66	264.104
6	Warm	F06_01	18.56	0.166	762	36.633	0.116084	35.85	135.265
34	Cold	F34_01	13.65	0.114	763	44.02	0.111777	43.91	137.115
34	Cold	F34_02	15.27	0.113	763	37.865	0.101676	37.995	145.654
34	Warm	F34_05	14.29	0.186	765	36.747	0.0771509	36.28	162.26
