# Supplementary material for: Predicting responses to warming temperatures for early growth rate, size and age at sexual maturity and mortality in male Xiphophorus multilineatus
Source: PeerJ. 2026 Jul 22;14:e21555. doi: 10.7717/peerj.21555 (PMC13401360; doi:10.7717/peerj.21555)
Supplement: Data S2 — Dam = mother ID Treatment = Cold = 20 °C; Warm = 25 °C Early Growth (SL 100 days −SL 30 days)/70 days averaged across siblings Pooled Mortality = total number of siblings that died in each treatment prior to 330 days of age, divided by the total number of siblings reared in that treatment. N = number of siblings for this dam and treatment. [file peerj-14-21555-s003.xlsx]

## Sheet: Sheet1
Dam	Treatment	EarlyGrowth	PooledMortality	N
F06	Cold	0.121	0	3
F16	Cold	0.14725	0.25	4
F17	Cold	0.152	0.5	2
F20	Cold	0.169	0	1
F34	Cold	0.1135	0	4
F35	Cold	0.1125	0.5	4
F40	Cold	0.1285	0.5	2
F51	Cold	0.14067	1	2
F52	Cold	0.16	0	1
F06	Warm	0.166	0	1
F16	Warm	0.15767	0.66	3
F17	Warm	0.209	0.5	4
F20	Warm	0.166	1	1
F34	Warm	0.195	0.75	2
F35	Warm	0.136	1	1
F40	Warm	0.14233	0.66	3
F51	Warm	0.2185	1	2
F52	Warm	0.172	0	1
